# Supplementary material for: Aneuploidy in yeast: Segregation error or adaptation mechanism?
Source: Yeast. 2019 Aug 1;36(9):525–39. doi: 10.1002/yea.3427 (PMC6772139; doi:10.1002/yea.3427)
Supplement: Supplementary file 1 — Table S1. Table of all aneuploidies used for analysis of chromosome size and rate of aneuploidy (Figure 2). This includes aneuploidies reported by each reference, as well as the total aneuploidies, ordered by size of chromosome. [file YEA-36-525-s001.xlsx]

## Sheet: Supplementary Table 1
Reference	I	II	III	IV	V	VI	VII	VIII	IX	X	XI	XII	XIII	XIV	XV	XVI	Total	Article Focus	Source	Survey or Experimental?
Kao et al., 2010	10	9	9	0	12	2	4	8	16	8	14	9	7	10	5	10	133	Hybrids	Table 1	Laboratory
Selmecki et al., 2015	4	5	12	3	2	2	3	6	10	1	4	7	22	12	4	3	100	Starvation	Table S2	Laboratory
Gallone et al., 2016	48	12	23	4	17	22	7	11	27	13	6	12	3	13	6	11	235	Industrial Strain Survey	Figure 2A	Industrial
Zhu et al, 2016	13	3	6	2	4	6	2	10	22	1	9	6	1	4	3	2	94	Pathogenic S. cerevisiae	Figure 6	Pathogenic
Jaffe et al., 2017	4	5	2	0	30	0	1	4	5	0	7	0	0	0	0	0	58	Deletion collection analysis	Table S3	Laboratory
Duan et al., 2018	62	2	47	6	2	37	1	3	6	0	2	17	1	3	1	0	190	Far Eastern Strains	Data S5	Industrial/Wild
Peter et al., 2018	74	19	34	10	12	19	14	30	68	14	29	14	12	18	13	15	395	Survey of 1011 Strains	Figure S13B	Industrial/Wild/Pathogenic
Sharp et al., 2018	10	6	4	0	0	1	2	2	3	2	3	5	1	0	0	2	41	Spontaneous Mutations	Figure 3A	Laboratory
Chromosomes Ordered by Size	I	VI	III	IX	VIII	V	XI	X	XIV	II	XIII	XVI	XII	VII	XV	IV
Total	225	61	137	25	79	89	34	74	157	39	74	70	47	60	32	43	1246
Proportion of total	0.180578	0.0489567	0.109952	0.0200642	0.0634029	0.0714286	0.0272873	0.05939	0.126003	0.0313002	0.05939	0.0561798	0.0377207	0.0481541	0.0256822	0.0345104	1
Percentage	18.0578	4.89567	10.9952	2.00642	6.34029	7.14286	2.72873	5.939	12.6003	3.13002	5.939	5.61798	3.77207	4.81541	2.56822	3.45104	100
Spearman's r =-0.91
p = < 1.3e-6
