# Supplementary material for: Aneuploidy in yeast: Segregation error or adaptation mechanism?
Source: Yeast. 2019 Aug 1;36(9):525–39. doi: 10.1002/yea.3427 (PMC6772139; doi:10.1002/yea.3427)
Supplement: Supplementary file 2 — Table S2 Tables containing the aneuploidies used for analysis of chromosomes size and rate of aneuploidy separated into four categories. A) Industrial strains (Supplementary Figure 1A), B) pathogenic strains (Supplementary Figure 1B), C) wild strains (Supplementary Figure 1C) and experimental strains (Supplementary Figure 1D). This includes aneuploidies reported by each reference, as well as the total aneuploidies, ordered by chromosome size. Industrial strains include those linked with beer, wine, other fermentation and bioethanol production. Pathogenic strains are those found in clinical and other human samples. Wild strains are those found on plants, in insects, in water and other natural settings. Experimental strains are classified as strains involved in laboratory experiments, in which strains start as clonal and are studied over time. This includes a hybridisation experiment, studies of a deletion collection and studies of adaptation to starvation. 18 strains were uncategorised and are not included in these tables. These uncategorised strains are included in Supplementary Table 1 and Figure 2. [file YEA-36-525-s002.xlsx]

## Sheet: A) Industrial Strains
Reference	I	II	III	IV	V	VI	VII	VIII	IX	X	XI	XII	XIII	XIV	XV	XVI	Total	Article Focus	Source
Gallone et al., 2016	48	12	23	4	17	22	7	11	27	13	6	12	3	13	6	11	235	Industrial Strain Survey	Figure 2A
Duan et al., 2018	41	2	33	1	2	29	1	0	4	0	2	12	0	3	1	0	131	Far Eastern Strains	Data S5
Peter et al., 2018	47	11	20	6	8	11	4	21	42	8	18	8	6	13	8	7	238	1011 strains survey	Table S1
Chromosomes Ordered by Size	I	VI	III	IX	VIII	V	XI	X	XIV	II	XIII	XVI	XII	VII	XV	IV	Total
Aneuploidy	136	62	76	73	32	27	26	21	29	25	9	18	32	12	15	11	604
Percentage	22.5166	10.2649	12.5828	12.0861	5.29801	4.4702	4.30464	3.47682	4.80132	4.13907	1.49007	2.98013	5.29801	1.98675	2.48344	1.82119	100
Size (kb)	231	271	317	440	563	577	667	746	785	814	925	949	1079	1091	1092	1532	12079
Spearman's r = -0.83
p = 6.18xe-5

## Sheet: B) Pathogenic Strains
Reference	I	II	III	IV	V	VI	VII	VIII	IX	X	XI	XII	XIII	XIV	XV	XVI	Total	Article Focus	Source
Zhu et al, 2016	13	3	6	2	4	6	2	10	22	1	9	6	1	4	3	2	94	Pathogenic S. cerevisiae	Figure 6
Peter et al., 2018	6	3	4	1	0	4	4	2	9	3	4	2	3	1	2	4	52	1011 strains survey	Table S1
Chromosomes Ordered by Size	I	VI	III	IX	VIII	V	XI	X	XIV	II	XIII	XVI	XII	VII	XV	IV
Aneuploidies	19	10	10	31	12	4	13	4	5	6	4	6	8	6	5	3	146
Percentage	13.0137	6.84932	6.84932	21.2329	8.21918	2.73973	8.90411	2.73973	3.42466	4.10959	2.73973	4.10959	5.47945	4.10959	3.42466	2.05479	100
Size (kb)	231	271	317	440	563	577	667	746	785	814	925	949	1079	1091	1092	1532	12079
Spearman's r = -0.64
p = 0.0078

## Sheet: C) Wild Strains
Reference	I	II	III	IV	V	VI	VII	VIII	IX	X	XI	XII	XIII	XIV	XV	XVI	Total	Article Focus	Where?
Duan et al., 2018	21	0	14	5	0	8	0	3	2	0	0	5	1	0	0	0	59	Far Eastern Strains	Data S5
Peter et al., 2018	17	2	10	2	4	4	6	6	14	3	4	3	2	4	2	4	87	1011 Strains Survey	Table S1
Chromosomes Ordered by Size	I	VI	III	IX	VIII	V	XI	X	XIV	II	XIII	XVI	XII	VII	XV	IV	Total
Aneuploidy	38	12	24	16	9	4	4	3	4	2	3	4	8	6	2	7	146
Percentage	26.0274	8.21918	16.4384	10.9589	6.16438	2.73973	2.73973	2.05479	2.73973	1.36986	2.05479	2.73973	5.47945	4.10959	1.36986	4.79452	100
Size (kb)	231	271	317	440	563	577	667	746	785	814	925	949	1079	1091	1092	1532	12079
Spearman's r = -0.59
p =0.02

## Sheet: D) Laboratory Strains
Reference	I	II	III	IV	V	VI	VII	VIII	IX	X	XI	XII	XIII	XIV	XV	XVI	Total	Article Focus	Source
Kao et al., 2010	10	9	9	0	12	2	4	8	16	8	14	9	7	10	5	10	133	Hybrids	Table 1
Selmecki et al., 2015	4	5	12	3	2	2	3	6	10	1	4	7	22	12	4	3	100	Starvation	Table S2
Jaffe et al., 2017	4	5	2	0	30	0	1	4	5	0	7	0	0	0	0	0	58	Gene collection analysis	Table S3
Sharp et al., 2018	10	6	4	0	0	1	2	2	3	2	3	5	1	0	0	2	41	Spontaneous Mutations	Figure 3A
Chromosomes Ordered by Size	I	VI	III	IX	VIII	V	XI	X	XIV	II	XIII	XVI	XII	VII	XV	IV
Total	28	25	27	3	44	5	10	20	34	11	28	21	30	22	9	15	332
Percentage	8.43373	7.53012	8.13253	0.903614	13.253	1.50602	3.01205	6.0241	10.241	3.31325	8.43373	6.3253	9.03614	6.62651	2.71084	4.51807	100
Size (kb)	231	271	317	440	563	577	667	746	785	814	925	949	1079	1091	1092	1532	12079
pearson's r = -0.47
p = 0.07
