# Supplementary material for: Aneuploidy in yeast: Segregation error or adaptation mechanism?
Source: Yeast. 2019 Aug 1;36(9):525–39. doi: 10.1002/yea.3427 (PMC6772139; doi:10.1002/yea.3427)
Supplement: Supplementary file 3 — Table S3. Table containing the data used for analysis of ploidy and proportion of aneuploid strains (Figure 4). Proportions are separated by individual references and the mean of all proportions for each ploidy. [file YEA-36-525-s003.xlsx]

## Sheet: Ploidy & Aneuploidy
	Haploid	Diploid	Triploid	Tetraploid
Gallone et al., 2016	na	0.31	0.57	0.74
Zhu et al., 2016	0.31	0.23	0.63	0.71
Duan et al., 2018	0.42	0.32	0.2	1
Peter et al., 2018	0.16	0.18	0.46	0.64
Mean	0.296667	0.26	0.465	0.7725
